# Supplementary material for: Combined Effect of Maternal Separation and Early-Life Immune Activation on Brain and Behaviour of Rat Offspring
Source: Biomolecules. 2024 Feb 7;14(2):197. doi: 10.3390/biom14020197 (PMC10886936; doi:10.3390/biom14020197)
Supplement: Supplementary file 1 [file biomolecules-14-00197-s001.zip]

Archive with 1 entries (1 files):
- biomolecules-2751760-supplementary.pdf
